# Supplementary material for: Architecture and energy transfer of coccolithophore photosystem I with a huge light-harvesting antenna system
Source: Sci Adv. 2025 Dec 19;11(51):eaea4965. doi: 10.1126/sciadv.aea4965 (PMC12716418; doi:10.1126/sciadv.aea4965)
Supplement: Supplementary file 2 — Movie S1 [file sciadv.aea4965_movie_s1.zip]

Archive with 1 entries (1 files):
- aea4965_movie_s1.mp4
